# Supplementary material for: Characterization and Fluctuations of an Ivermectin Binding Site at the Lipid Raft Interface of the N-Terminal Domain (NTD) of the Spike Protein of SARS-CoV-2 Variants
Source: Viruses. 2024 Nov 27;16(12):1836. doi: 10.3390/v16121836 (PMC11680242; doi:10.3390/v16121836)
Supplement: Supplementary file 1 [file viruses-16-01836-s001.zip]

Archive with 1 entries (1 files):
- viruses-3286012-supplementary.docx
